# Supplementary material for: Individualized Prognostic Prediction of the Long-Term Functional Trajectory in Pediatric Acquired Brain Injury
Source: J Pers Med. 2021 Jul 18;11(7):675. doi: 10.3390/jpm11070675 (PMC8305391; doi:10.3390/jpm11070675)
Supplement: Supplementary file 1 [file jpm-11-00675-s001.zip]

Archive with 1 entries (1 files):
- jpm-1271924-supplementary.pdf
